# Supplementary material for: Cardiovascular Disease in Rheumatoid Arthritis: A Systematic Literature Review in Latin America
Source: Arthritis. 2012 Oct 31;2012:371909. doi: 10.1155/2012/371909 (PMC3501796; doi:10.1155/2012/371909)
Supplement: Supplementary file 1 — A database with pertinent information from these studies which included authors, name of study, country, language, study design, number of patients, objective, cardiovascular outcome, method of hypothesis testing, results, limits/bias of the study, and reference was created. Disagreements between the reviewers were resolved by consensus. Each record was classified based on the quality score of the studies that was assigned by applying the levels established by the Oxford Centre for Evidence-based Medicine 2011 in order to evaluate the risk of bias [78]. [file 371909.f1.xls]

## Sheet: Supplementary
Ref.	Country	Author	Name of Study	Year of publication	Language	Design of study	Level of Evidence	N	Objective	Cardiovascular Outcome Measured	Methods of Hypothesis Testing	Results	Limits/Bias of the study
44	Mexico	Orozco-Alcalá J, et al.	Causes of mortality in adults patients with rheumatoid arthritis	1993	Spanish	Descriptive, Retrospective	4	38	To evaluate causes of mortality in adults patients with RA.	Cause of death	Frequencies, percentages, mean and SD.	There were no differences between RA patients and general population concerning death causes: CVD in 17 cases (44.7%), infectious in 9 (23.7%), gastrointestinal disturbances in 6 (15.7%) and malignant tumors in 6 (15.7%). The most frequent cause of CVD death was stroke 10/17 (58.8%).	a, b, c, d, e, f
45		Espinola N, et al.	Analysis of the usefulness of contrast echocardiography and nuclear medicine in cardiovascular affection due to autoimmune diseases	2005	Spanish	Cross-sectional	4	37 (14 with RA)	To evaluate the prevalence of subclinical myocardical perfusion in ADs.	Subclinical CAD	Univariate; PPV, NPV, sensitivity and specificity of contrast echocardiography and gammagraphy.	Prevalence of altered myocardial perfusion in ADs by contrast echocardiography and nuclear medicine, were analyzed independently. When both methods were used, the prevalence was 27%. When RA patients were evaluated independently, the prevalence of altered myocardial perfussion was 14.3% for both diagnostic methods. The PPV and NPV were 80% and 93%, respectively. Sensitivity was 80% and specificit…	a, b, c, e, f
46		Lopez-Olivo M, et al.	Factors associated with hyperhomocysteinaemia in Mexican patients with rheumatoid arthritis	2006	English	Cross-sectional	4	152 patients, 153 controls	To evaluate the prevalence and characteristics associated with hyperhomocysteinemia in Mexican patients with RA.	Hyperhomocysteinemia	Univariate and multivariate through logistic regression.	20% of patients with RA had hyperhomocysteinaemia. There was statistical association between hyperhomocysteinaemia in RA with male gender (AOR 4.2, 95% CI 2-12, p = 0.006) and higher radiological damage (III–IV) (AOR 3.4, 95% CI 1.3-9, p = 0.01) after adjusted multivariate model.	a, b
47		Daza, et al.	Common carotid intima-media thickness and von Willebrand factor serum levels in rheumatoid arthritis female patients without cardiovascular risk factors	2007	English	Case-Control	4	55 patients, 22 controls	To evaluate the association of IMT of the left common carotid artery with vWF serum levels in RA patients without cardiovascular risk factors	IMT and vWF serum levels as markers of endothelial damage	Student T test for quantitative variables. Mann-Whitney U test as non parametric test. Multiple logistic regression.	Prevalence of atherosclerosis in RA patients: 9%. Left common carotid IMT index values from the RA patients were higher (0.67 mm ± 0.18†) than healthy controls (0.58 mm ± 0.10†), with p = 0.01. Results showed a positive correlation between the common carotid artery measurements and the systolic blood pressure. A correlation was found with vWF serum levels and aspartate aminotransferase levels wit…	b, c
48		Zonana-Nacach A, et al.	Prevalence and Factors Associated with Metabolic Syndrome in Patients With Rheumatoid Arthritis and Systemic Lupus Erythematosus	2008	English	Cross-sectional	4	107 RA and 85 SLE patients	To assess the frequency and factors associated with MetS in adult female patients with RA and SLE.	Hypertension, T2DM, dyslipidemia and use of statins.	Univariate, multivariate and logistic regression.	In RA patients, MetS was significantly associated with a shorter treatment period with MTX (33 ± 24 vs. 42 ± 41 months†, p = 0.04), VAS score for pain (6.0 ± 4.1 vs. 4.10 ± 3.0†, p = 0.05) and HAQ scores (1.0 ± 0.8 vs. 0.66 ± 0.63†, p = 0.04). By multivariate logistic regression, the only statistically significant predictor of metabolic syndrome was smoking.	a, b, c
49	Brazil	Pereira, et al.	Single measurements of C-reactive protein and disease activity scores are not predictors of carotid atherosclerosis in rheumatoid arthritis patients.	2009	Portuguese	Case-Control	4	71 patients, 51 controls	To investigate the association between subclinical carotid atherosclerosis and clinical/laboratorial parameters of RA systemic inflammatory activity.	Carotid atherosclerosis measured through IMT.	Student T test for quantitative variables and chi-square or the exact Fisher test for qualitative variables. Correlations coefficient through Pearson correlation tests.	The mean IMT was marginally increased in RA patients versus controls (0.72 ± 0.17 vs. 0.67 ± 0.15 mm†, p = 0.07) and plaques were also more frequently observed in RA (14.1% vs. 1.9%, p = 0.02). IMT had a significant positive correlation with age in RA patients. IMT did not correlate with BMI, ESR, CRP, fibrinogen levels, titers of RF or anti-CCP antibodies.	b
50		Pereira I, et al.	Auto-antibodies do not influence development of atherosclerotic plaques in rheumatoid arthritis	2008	English	Case-Control	4	71 cases, 53 controls	To define if subclinical atherosclerosis in RA may be associated to an autoimmune process.	Antibodies against phospholipids, beta2-glycoprotein, lipoprotein lipase and heat shock proteins 60 and 65.	Univariate (parametric variables mean and standard deviation and no parametric variables medians and intercuarile), bivariate (chi square, Fisher´s exact and Student´s t test or U Mann-Whitney test). Correlation between variables by calculation the coefficient through correlation Pearson test. Multivariable (logistic regression).	Age, gender, BMI, mean IMT, presence of antibodies were similar in RA patients and controls. Presence of plaques was higher in RA patients (p = 0.02). No correlation between IMT or plaques and antibodies were found. RA patients with plaque had a significantly higher age compared to those without plaques (AOR 1.08, 95% CI 1-1.17, p = 0.04) as well as total cholesterol (AOR 1.03, 95% CI 1.01-1.06, …	a, c
51		de Cunha V, et al.	Metabolic syndrome prevalence is increased in rheumatoid arthritis patients and is associated with disease activity	2012	English	Case-Control	4	283 cases, 226 controls	To evaluate the association between MetS and its components with RA. Also, to investigate the role of inflammatory markers, lifestyle and clinical characteristics and the treatment of RA by MetS status.	MetS	Univariate (parametric variables mean and standard deviation, ANOVA and no parametric variables medians and intercuarile), bivariate (chi square, Fisher´s exact and Student´s t test or U Mann-Whitney test) and multivariable (logistic regression) with age, sex and years at school as confunding factors.	Metabolic syndrome were met by 39.2% of cases and by 19.5% of controls (p < 0.001). Older patients, years at school less or equal than 11, abnormal BMI, triglycerides, low HDL, elevated DAS 28 and HAQ were variables statistical significant for RA patients with MetS. Patients with RA were more than two and a half times more likely to have MetS (AOR 2.67, 95% CI 1.78-4.01, p < 0.001).	a
52	Colombia	Pineda-Tamayo, et al.	Impact of cardiovascular illness on hospitalization costs in patients with rheumatoid arthritis	2004	Spanish	Descriptive, Restrospective.	4	41	To analize causes and direct costs of hospitalization of Colombian patients with RA.	Hypertension and CAD.	Central tendency measure. Analysis of variance.	48.4% of patients had any comorbidity. Hypertension were identified in 24% and CAD in 8.2% from all hospitalization causes. CVD represent the main predictor of high costs in these hospitalized patients for RA.	c, d
26		Rojas-Villaraga A, et al.	Risk Factors Associated with Different Stages of Atherosclerosis in Colombian Patients with Rheumatoid Arthritis	2008	English	Cross-sectional	4	140	To investigate the influence of clinical features, routine inflammatory markers, and the genetic component of RA on different stages of atherosclerosis in northwestern Colombian patients with RA.	Endothelial dysfunction, increased IMT, and the presence of carotid plaque were used as dependent variables.	Univariate, multivariate and logistic regression.	Triglycerides >150 mg/dL, LDL cholesterol >100 mg/dL, RF seropositivity was significantly associated with an increased risk of endothelial dysfunction (AOR 3.0, 95% CI 1.2-7.5, p = 0.02). After adjusting for potential confounders (current age and ever smoking), a duration of disease above 10 years (AOR 29, 95% CI 3.1-270.3, p = 0.003), and being a carrier of a single copy of HLA-DRB1 SE (AOR 4.8,…	a, b
53		Ortega O, et al.	Cardiovascular disease is associated with extra-articular manifestations in patients with rheumatoid arthritis	2009	English	Cross-sectional	4	538	To determine if EAM manifestations are associated with CVD.	Cardiovascular involvement: hypertension, CAD, stroke, thrombotic event indicated as atherosclerotic outcome.	Univariate, multivariate and logistic regression.	Duration of RA, CVD and high titers of anti-CCP antibodies were associated with EAM. After multivariate analysis, factors associated with Eam were hypertension (AOR 2.13, 95% CI 1.40-3.25, p < 0.001), thrombosis (AOR 2.03, 95% CI 1.04-3.97, p = 0.039), duration of disease in years (AOR 1.05, 95% CI 1.02-1.07, p < 0.001) and anti-CCP titers (AOR 1.003, 95% CI 1.001-1.005, p = 0.003).	a, b
54	Argentina	Larroudé M, et al.	Rheumatoid arthritis and atherosclerosis	2003	Spanish	Cross-sectional	4	137	To evaluate the effect of cardiovascular traditional risk factors over the subclinic atherosclerosis in patients with RA, and steroid treatment and activity of the disease.	Subclinic atherosclerosis	Univariate, bivariate (chi square and Student´s t test).	No correlation between traditional, non-traditional risk factors (duration/activity of the disease) and radiological progression were found regarding steroid treatment. There were not association between dyslipidemia and activity of RA.	a, b
55	Argentina	Lascano C, et al.	Ventricular diastolic dysfunction in rheumatoid arthritis	2009	Spanish	Case-Control	4	32 patients, 32 controls	To evaluate the incidence of left-ventricular dIastolic dysfunction in RA patients without symptoms of heart failure and risk factors for CVD.	Ventricular diastolic dysfunction	Univariate, bivariate (chi square, Fisher´s exact and Student´s t test: 2-tails). Correlation between variables by calculation the coefficient through correlation Pearson test.	No significant differences between age, sex, heart rate, and systolic and diastolic blood pressure between RA patients and controls. Higher proportion of RA patients had E/A ratio (E wave velocity/A wave velocity) < 1 compared with controls (p < 0.0001). The mean IRT (Isovolumic relaxation time) value was significantly longer than in controls (83.59 ± 13.82 vs. 74.41 ± 15.14, p < 0.01). There was…	c, d
29	Chile	Cisternas M, et al.	Cardiovascular Risk Factors in Chilean Patients with Rheumatoid Arthritis	2002	English	Case-control	4	54 patients, 32 controls	To determine the prevalence of traditional and non-traditional cardiovascular risk factors and establish possible associations between these factors and features of RA.	Coronary artery disease	Frequencies and proportions were compared by chi-square test or Fisher exact test. Comparisons of parametric variables were by Student t test and nonparametric variables by Wilcoxon rank-sum test. Correlations between variables were analyzed by Spearman correlation coefficient.	Homocysteine was the only CV risk marker that was more prevalent in patients with RA (p = 0.001). Patients with RA who gave a history of CVD had the highest concentrations of homocysteine (p = 0.001). There were no differences about autoantibodies profile in both groups (aCL, anti-B2GPI and anti-oxLDL). 4 patients (7.5%) and no controls had a history of atherosclerotic events. The most frequency …	b, c, d
56	Cuba	Acosta R, et al.	Morbidity and mortality present in a group of Cuban patients presenting with rheumatoid arthritis	2009	Spanish	Cohorte	4	172	To identify frequency of morbidity, mortality, and variables related to its increase.	Mortality and morbidity	Parametric variables: Mean and standard deviation. Categorical variables: Frequencies and percentages.	65.1% of cases had morbidities, where the more frequent included: Hypertension 46/172 (26.7), stroke 1/172 (0.5), CAD 8/172 (4.6), periferic vascular disease 4/172 (2.3). There were 9 deceased and a mortality rate of 5.2%; the most frequent causes were CVD 2/9 (22.2), and digestive bleeding 2/9 (22.2).	e, f
57	Puerto Rico	Santiago-Casas Y, et al.	Impact of age on clinical manifestations and outcome in Puerto Ricans with rheumatoid arthritis	2010	English	Cross-sectional	4	214	To determine the demographic characteristics, clinical manifestations, comorbidities, pharmacologic profile, and functional status among Hispanics from Puerto Ricans with RA of different age groups.	Dyslipidemia, hypertension, metabolic syndrome, arterial vascular events and peripheral venous disease.	Univariate, bivariate (chi square, Fisher´s exact and Student´s t test) and multivariable (logistic and lineal regression) analyses controlling for age groups, disease duration, sex and corticosteroid use.	Three age groups: <40; 40–59, >60. EAM (p = 0,001), and comorbidities such as dyslipidemia (p < 0,001), hypertension (p < 0,001), T2DM (p = 0,002), vascular events (p < 0,001), osteoarthritis, low back pain and osteoporosis were described. EAM (AOR 1.84, 95% CI 1.16-2.91), dyslipidemia (AOR 1.93, 95% CI 1.22-3.03), T2DM (AOR 3.95, 95% CI 1.57-9.94), hypertension (AOR 4.5, 95% CI 2.45-7.01), arter…	a, b
	Table 1. Articles selected in Systematic Literature Review about Cardiovascular disease and Rheumatoid Arthritis in Latinamerica. RA: rheumatoid arthritis, SD: standard deviation, CVD: cardiovascular disease, CAD: coronary artery disease, ADs: autoimmune diseases, PPV: positive predictive value, NPV: negative predictive value, AOR: adjusted odds ratio, 95% CI: 95% confidence interval, IMT: intima…
